# Supplementary material for: Antioxidant, Antimicrobial Activities and Characterization of Polyphenol-Enriched Extract of Egyptian Celery (Apium graveolens L., Apiaceae) Aerial Parts via UPLC/ESI/TOF-MS
Source: Molecules. 2022 Jan 21;27(3):698. doi: 10.3390/molecules27030698 (PMC8838201; doi:10.3390/molecules27030698)
Supplement: Supplementary file 1 [file molecules-27-00698-s001.zip]

Archive with 1 entries (1 files):
- molecules-1552787-supplementary.pdf
